# Supplementary material for: CircSEC24A upregulates TGFBR2 expression to accelerate pancreatic cancer proliferation and migration via sponging to miR-606
Source: Cancer Cell Int. 2021 Dec 14;21:671. doi: 10.1186/s12935-021-02392-y (PMC8672609; doi:10.1186/s12935-021-02392-y)
Supplement: Supplementary file 1 — Additional file 1. Raw data for circRNAs profiling along with fold change in expression and P value. [file 12935_2021_2392_MOESM1_ESM.xlsx]

## Sheet: Sheet1
	logFC	P.Value
hsa_circ_0005397	2.41058	0.00160103
hsa_circ_0072088	3.13358	0.00134135
hsa_circ_0082564	1.08235	0.0015731
hsa_circ_0060055	2.83157	0.000792672
hsa_circ_0003180	1.54222	0.000273111
hsa_circ_0064019	-1.2033	0.000747276
hsa_circ_0066147	1.98629	0.00103377
hsa_circ_0047585	1.02613	0.0123042
hsa_circ_0003738	1.11891	0.00758797
hsa_circ_0013048	1.49715	0.00782319
hsa_circ_0007767	1.40615	0.0108823
hsa_circ_0004136	1.62034	0.00265801
hsa_circ_0029636	-1.32553	0.0115711
hsa_circ_0038111	1.09984	0.000329086
hsa_circ_0041150	-1.42207	0.00262594
hsa_circ_0018004	2.09373	0.000216593
hsa_circ_0030235	2.99357	0.000774132
hsa_circ_0000754	1.44863	0.000685374
hsa_circ_0055201	1.42317	0.000728838
hsa_circ_0001221	1.04409	0.000315806
